# Supplementary material for: Reference-Based RADseq Unravels the Evolutionary History of Polar Species in ‘the Crux Lichenologorum’ Genus Usnea (Parmeliaceae, Ascomycota)
Source: J Fungi (Basel). 2023 Jan 11;9(1):99. doi: 10.3390/jof9010099 (PMC9865703; doi:10.3390/jof9010099)
Supplement: Supplementary file 1 [file jof-09-00099-s001.zip]

Archive with 1 entries (1 files):
- jof-2113956-SI.docx
